# Supplementary material for: Perfusate Liver Arginase 1 Levels After End-Ischemic Machine Perfusion Are Associated with Early Allograft Dysfunction
Source: Biomedicines. 2025 Jan 20;13(1):244. doi: 10.3390/biomedicines13010244 (PMC11760452; doi:10.3390/biomedicines13010244)
Supplement: Supplementary file 1 [file biomedicines-13-00244-s001.zip]

Archive with 1 entries (1 files):
- biomedicines-3407724-supplementary.pdf
